# Supplementary material for: Landscape Heterogeneity and Changing Bioclimatic Parameters Link to Potential Expansion of Gazalina chrysolopha (Lepidoptera; Notodontidae) in Nepal: A Possible Bioagent for Seasonal Hyperacute Panuveitis (SHAPU) in South Asia
Source: Ecol Evol. 2025 Oct 10;15(10):e72325. doi: 10.1002/ece3.72325 (PMC12513733; doi:10.1002/ece3.72325)
Supplement: Supplementary file 1 — Data S1: ece372325‐sup‐0001‐FileS1. [file ECE3-15-e72325-s001.csv]

DISTRICT of Nepal for Moth(Gazalina chrysolopha ) prevalence points	Lat	Long
Dailekh	28.724162	81.632186
Kathmandu	27.737258	85.297872
Myagdi	28.39332	83.56312
Solukhumbu	27.542	86.682
BAGLUNG	28.202459	83.332486
BAGLUNG	28.217096	84.012175
BAGLUNG	28.217811	83.419017
BAGLUNG	28.492233	83.056219
BAGLUNG	28.275059	83.598947
BAGLUNG	28.304668	83.582297
BAGLUNG	28.492541	83.055868
BAGLUNG	28.262648	83.600929
BAGLUNG	28.268518	83.596718
BAGLUNG	28.26887	83.594851
BAGLUNG	28.267868	83.600867
BAGLUNG	28.263278	83.603243
BAGLUNG	28.271622	83.598052
BAGLUNG	28.291484	83.592018
BAGLUNG	28.238759	83.632413
BAGLUNG	28.272247	83.565521
BAGLUNG	28.270442	83.574726
BAGLUNG	28.276842	83.571545
BAGLUNG	28.265491	83.601181
BAGLUNG	28.255111	83.613507
BAGLUNG	28.309844	83.411895
BAGLUNG	28.277644	83.600375
BAGLUNG	28.202459	83.332486
BAGLUNG	28.217096	84.012175
BAGLUNG	28.217811	83.419017
BAGLUNG	28.492233	83.056219
BAGLUNG	28.275059	83.598947
BAGLUNG	28.304668	83.582297
BAGLUNG	28.492541	83.055868
BAGLUNG	28.262648	83.600929
BAGLUNG	28.268518	83.596718
BAGLUNG	28.26887	83.594851
BAGLUNG	28.267868	83.600867
BAGLUNG	28.263278	83.603243
BAGLUNG	28.271622	83.598052
BAGLUNG	28.291484	83.592018
BAGLUNG	28.238759	83.632413
BAGLUNG	28.272247	83.565521
BAGLUNG	28.270442	83.574726
BAGLUNG	28.276842	83.571545
BAGLUNG	28.265491	83.601181
BAGLUNG	28.255111	83.613507
BAGLUNG	28.309844	83.411895
BAGLUNG	28.277644	83.600375
Baglung	28.28044	83.59766
Baglung	28.26539	83.5436
Baglung	28.29	83.5935
Baglung	28.2787	83.6009
Baglung	28.3298	83.161
Baglung	28.255594	83.6145106
Baglung	28.260951	83.6056
Baglung	28.29	83.5935
Baglung	28.224841	83.698639
Baglung	28.229319	83.695517
Baglung	28.129936	83.608743
Baitadi	29.521611	80.50888
Bajhang	29.595895	81.312967
Bajura	29.403144	81.288488
Bhaktapur	27.656324	85.42162
Bhaktapur	27.668441	85.49091
Bhaktapur	27.727821	85.525089
Bhaktapur	27.65704	85.5099
CHITWAN	27.581356	84.492113
CHITWAN	27.733232	84.453347
CHITWAN	27.581356	84.492113
Chitwan	27.700286	84.462678
Dadeldhura	29.2275	80.521738
Dailekh	28.908549	81.717923
Dailekh	28.813912	81.38957
Dhadhing	27.941255	84.78786
Dhadhing	27.718864	85.159173
Dhading	27.710416	85.18563
Dhankuta	27.073521	87.266135
Dhankuta	27.024176	87.313976
Dhankuta	27.007481	87.341412
Dolakha	27.697672	86.113867
Dolakha	27.776443	86.185925
Dolakha	27.697672	86.113867
Gorkha	27.993914	84.627054
Gorkha	27.9876	84.6978
Gorkha	27.9395	84.6872
Gorkha	27.999	84.6152
Gorkha	28.0038	84.6265
Gorkha	27.993603	84.627846
Gorkha	28.004198	84.628257
Gorkha	28.004366	84.627204
Gorkha	28.005172	84.624504
Gorkha	28.221999	84.379672
Gorkha	28.222506	84.38026
Gorkha	28.058028	84.625341
Gorkha	27.987056	84.633213
Jajarkot	28.707403	82.176851
Kalikot	29.057757	81.758033
KASKI	28.238831	83.888648
KASKI	28.211861	83.999316
KASKI	28.215113	83.997801
KASKI	28.229206	83.999825
KASKI	28.237824	83.984217
KASKI	28.192841	83.019018
KASKI	28.193025	83.988202
KASKI	28.189948	83.982828
KASKI	28.178798	84.019114
KASKI	28.166365	84.069441
KASKI	28.187254	84.030131
KASKI	27.471941	84.282015
KASKI	28.189284	83.967253
KASKI	28.206901	83.973241
KASKI	28.239498	83.991878
KASKI	28.235602	83.997709
KASKI	28.209846	83.985868
KASKI	28.216193	83.957153
KASKI	28.190824	83.977151
KASKI	28.199543	83.978309
KASKI	28.254751	83.976116
KASKI	28.262691	83.980152
KASKI	28.186752	84.026731
KASKI	28.176205	84.046599
KASKI	28.209579	83.985229
KASKI	28.150992	84.065094
KASKI	28.204891	83.983001
KASKI	28.196825	83.896431
KASKI	28.211962	84.011466
KASKI	28.208007	84.001206
KASKI	28.214611	84.000353
KASKI	28.198443	84.025798
KASKI	28.226983	83.997031
KASKI	28.215613	84.00355
KASKI	28.213166	84.016194
KASKI	28.192057	83.968029
KASKI	28.226574	83.984635
KASKI	28.182543	84.038501
KASKI	28.156556	83.953917
KASKI	28.160606	83.948692
KASKI	28.216126	84.009384
KASKI	28.164134	84.089874
KASKI	28.195081	84.026683
KASKI	28.232923	83.981547
KASKI	28.274963	83.968399
KASKI	28.209145	83.987595
KASKI	28.176741	84.020756
KASKI	28.231985	83.983374
KASKI	28.202564	83.970506
KASKI	28.163848	84.092779
KASKI	28.184343	84.036616
KASKI	28.203926	84.001389
KASKI	28.209131	83.966185
KASKI	28.231911	83.991217
KASKI	28.164056	84.056571
KASKI	28.218714	84.017749
KASKI	28.278241	83.931821
KASKI	28.152128	83.998704
KASKI	28.256997	83.905943
KASKI	28.238831	83.888648
KASKI	28.211861	83.999316
KASKI	28.215113	83.997801
KASKI	28.229206	83.999825
KASKI	28.237824	83.984217
KASKI	28.192841	83.019018
KASKI	28.193025	83.988202
KASKI	28.189948	83.982828
KASKI	28.178798	84.019114
KASKI	28.166365	84.069441
KASKI	28.187254	84.030131
KASKI	27.471941	84.282015
KASKI	28.189284	83.967253
KASKI	28.206901	83.973241
KASKI	28.239498	83.991878
KASKI	28.235602	83.997709
KASKI	28.209846	83.985868
KASKI	28.216193	83.957153
KASKI	28.190824	83.977151
KASKI	28.199543	83.978309
KASKI	28.254751	83.976116
KASKI	28.262691	83.980152
KASKI	28.186752	84.026731
KASKI	28.176205	84.046599
KASKI	28.209579	83.985229
KASKI	28.150992	84.065094
KASKI	28.204891	83.983001
KASKI	28.196825	83.896431
KASKI	28.211962	84.011466
KASKI	28.208007	84.001206
KASKI	28.214611	84.000353
KASKI	28.198443	84.025798
KASKI	28.226983	83.997031
KASKI	28.215613	84.00355
KASKI	28.213166	84.016194
KASKI	28.192057	83.968029
KASKI	28.226574	83.984635
KASKI	28.182543	84.038501
KASKI	28.156556	83.953917
KASKI	28.160606	83.948692
KASKI	28.216126	84.009384
KASKI	28.164134	84.089874
KASKI	28.195081	84.026683
KASKI	28.232923	83.981547
KASKI	28.274963	83.968399
KASKI	28.209145	83.987595
KASKI	28.176741	84.020756
KASKI	28.231985	83.983374
KASKI	28.202564	83.970506
KASKI	28.163848	84.092779
KASKI	28.184343	84.036616
KASKI	28.203926	84.001389
KASKI	28.209131	83.966185
KASKI	28.231911	83.991217
KASKI	28.164056	84.056571
KASKI	28.218714	84.017749
KASKI	28.278241	83.931821
KASKI	28.152128	83.998704
KASKI	28.256997	83.905943
Kaski	28.18164	83.97073
Kaski	28.20937	83.98566
Kaski	28.19831	83.9759
Kaski	28.19242	83.97174
Kaski	28.248894	83.97337
Kaski	28.246732	83.973455
Kaski	28.18164	83.97073
Kaski	28.296111	83.798227
Kaski	28.339874	83.5697
Kaski	28.339874	83.5697
Kaski	28.306042	83.84251
Kaski	28.246593	83.977767
Kaski	28.29767673	83.790548
Kathmandu	27.653273	85.27176
Kathmandu	27.66776	85.245634
Kathmandu	27.681647	85.20639
Kathmandu	27.704929	85.20639
Kathmandu	27.758526	85.273242
Kathmandu	27.782468	85.367724
Kathmandu	27.605799	85.264881
Kathmandu	27.614854	85.26366
Kathmandu	27.772725	85.449385
Kathmandu	27.660684	85.291186
Kathmandu	27.661567	85.25704
Kathmandu	27. 4125�	85.1313
Kavrepalanchowk	27.574639	85.2583781
Kavrepalanchowk	27.694218	85.500919
Kavreplamchok	27.55953	85.577436
Khotang	27.2220338	86.8542872
Khotang	27.181895	86.76912
Khotang	27.181895	86.76912
Khotang	27.209459	86.787107
Lalitpur	27.593597	85.380938
Lalitpur	27.594077	85.380935
LAMJUNG	28.150174	84.439756
LAMJUNG	28.454	84.3695
LAMJUNG	28.384644	84.401061
LAMJUNG	28.415018	84.446436
LAMJUNG	28.209975	84.367631
LAMJUNG	28.150174	84.439756
LAMJUNG	28.454	84.3695
LAMJUNG	28.384644	84.401061
LAMJUNG	28.415018	84.446436
LAMJUNG	28.209975	84.367631
Lamjung	28.2243	84.38014
Lamjung	28.236973	84.372804
Lamjung	28.227896	84.377331
Lamjung	28.22976	84.38004
Lamjung	28.233067	84.3823
Lamjung	28.23306	84.3823
Lamjung	28.276856	84.309866
Lamjung	28.248736	83.973328
Lamjung	28.248648	83.973045
Makawanpur	27.642824	85.061373
Makwanpur	27.553394	85.100521
Manang	28 30.036	84 21.631
Manang	28.55362	84.23826
Manang	28.52778	84.30418
Manang	28.52845	84.31658
Manang	28 30.036	84 21.631
Manang	28.55362	84.23826
Manang	28.52778	84.30418
Manang	28.52845	84.31658
Manang	28.620777	84.466722
Mustang	27.77	83.727
Mustang	28.603021	83.643307
Mustang	27.77	83.727
Mustang	28.603021	83.643307
MYAGDI	28.356986	83.566094
MYAGDI	28.347557	83.567891
MYAGDI	28.351716	83.566631
MYAGDI	28.446709	83.616546
MYAGDI	28.342543	83.563734
MYAGDI	28.456604	83.337139
MYAGDI	28.471831	83.352572
MYAGDI	28.250392	83.942217
MYAGDI	28.449571	83.352346
MYAGDI	28.387098	83.453975
MYAGDI	28.349207	83.575124
MYAGDI	28.347434	83.566622
MYAGDI	28.391956	83.462067
MYAGDI	28.608687	83.643528
MYAGDI	28.564352	83.635492
MYAGDI	28.356986	83.566094
MYAGDI	28.347557	83.567891
MYAGDI	28.351716	83.566631
MYAGDI	28.446709	83.616546
MYAGDI	28.342543	83.563734
MYAGDI	28.456604	83.337139
MYAGDI	28.471831	83.352572
MYAGDI	28.250392	83.942217
MYAGDI	28.449571	83.352346
MYAGDI	28.387098	83.453975
MYAGDI	28.349207	83.575124
MYAGDI	28.347434	83.566622
MYAGDI	28.391956	83.462067
MYAGDI	28.608687	83.643528
MYAGDI	28.564352	83.635492
Myagdi	28.3507	83.564
Myagdi	28.3499	83.559
Myagdi	28.3395	83.569
Myagdi	28.345	83.553
Myagdi	28.34	83.55
Myagdi	28.369284	83.564184
Myagdi	28.338152	83.569693
Myagdi	28.340324	83.561848
Myagdi	28.288419	83.575927
Myagdi	28.290985	83.577769
Nawalparasi	27.714309	84.417594
Nawalparasi	27.716194	84.417369
Nawalparasi	27.710328	84.384642
Nawalparasi	27.714309	84.417594
Nawalparasi	27.716194	84.417369
Nawalparasi	27.710328	84.384642
Nuwakot	27.904777	85.199691
Nuwakot	27.906273	85.156409
Nuwakot	27.906273	85.156409
Okhaldhunga	27.27794	86.431415
Palpa	27.85493	83.43107
PARBAT	28.317987	83.614811
PARBAT	28.216927	83.680438
PARBAT	28.211485	83.676195
PARBAT	28.235518	83.664817
PARBAT	28.220393	83.688143
PARBAT	28.161587	83.685722
PARBAT	28.317987	83.614811
PARBAT	28.216927	83.680438
PARBAT	28.211485	83.676195
PARBAT	28.235518	83.664817
PARBAT	28.220393	83.688143
PARBAT	28.161587	83.685722
Parbat	28.224	83.674
Parbat	28.2205	83.7105
Parbat	28.231	83.672
Parbat	28.212	83.706
Parbat	28.218	83.681
Parbat	28.227265	83.696043
Parbat	28.2205	83.7105
Parbat	28.117351	83.873834
Parbat	28.116767	83.874394
Parbat	28.217288	83.693909
Phidim	27.084734	87.799353
Pyuthan	28.085721	82.87903
Ramechap	27.582747	86.268898
Ramechap	27.296649	86.106942
Ramechhap	27.637186	86.414988
Ramechhap	27.607392	86.296722
Rasuwa	28.2080462	85.476434
Salyan	28.242	82.362712
Salyan	28.375064	82.177068
SANGJA	28.081941	83.757133
SANGJA	28.081941	83.757133
Sankhuwasabha	27.334897	87.693202
Sankhuwasabha	27.364755	87.315736
Sankhuwasawa	27.30772	87.221997
Sindhupalanchowk	27.821282	85.245803
Sindhupalanchowk	27.947229	85.594867
Sindhupalchok	27.947229	85.594867
Solukhumbu	27.804626	86.710628
Syangia	28.116522	83.873397
Syangia	28.116135	83.872954
Syangia	28.10558	83.87364
SYANGJA	27.942536	83.672721
SYANGJA	27.992019	83.780773
SYANGJA	27.980839	83.753708
SYANGJA	28.105494	83.873391
SYANGJA	28.069944	83.805573
SYANGJA	28.04025	83.94473
SYANGJA	27.942536	83.672721
SYANGJA	27.992019	83.780773
SYANGJA	27.980839	83.753708
SYANGJA	28.105494	83.873391
SYANGJA	28.069944	83.805573
SYANGJA	28.04025	83.94473
Syangja	28.105584	83.87364
Syangja	28.1111	83.8785
Syangja	28.975624	83.709564
Syangja	28.947199	83.676811
Syangja	28.104798	83.874267
Syangja	28.39332	83.864765
Tanahu	27.979362	84.079018
Tanahu	27.953714	84.065487
TANAHUN	28.002785	84.151626
TANAHUN	28.005339	84.429877
TANAHUN	28.041735	84.064538
TANAHUN	28.068835	84.069698
TANAHUN	28.091431	84.081953
TANAHUN	27.952812	84.420171
TANAHUN	27.904174	84.538149
TANAHUN	28.001801	84.156911
TANAHUN	27.974558	84.274617
TANAHUN	28.029303	84.085471
TANAHUN	28.002785	84.151626
TANAHUN	28.005339	84.429877
TANAHUN	28.041735	84.064538
TANAHUN	28.068835	84.069698
TANAHUN	28.091431	84.081953
TANAHUN	27.952812	84.420171
TANAHUN	27.904174	84.538149
TANAHUN	28.001801	84.156911
TANAHUN	27.974558	84.274617
TANAHUN	28.029303	84.085471
Taplejung	27.353006	87.647075
